# Supplementary material for: Combination of epidermal growth factor receptor mutation and the presence of high-grade patterns is associated with recurrence in resected stage I lung adenocarcinoma
Source: Interact Cardiovasc Thorac Surg. 2022 Mar 10;35(2):ivac062. doi: 10.1093/icvts/ivac062 (PMC9297517; doi:10.1093/icvts/ivac062)
Supplement: ivac062_Supplementary_Data [file ivac062_supplementary_data.zip]

Archive with 2 entries (2 files):
- Figure S1.tif
- supplementary materials.docx
